# Supplementary material for: The incision strategy for minimizing sural nerve injury in medial displacement calcaneal osteotomy: a cadaveric study
Source: J Orthop Surg Res. 2019 Nov 12;14:356. doi: 10.1186/s13018-019-1411-7 (PMC6852710; doi:10.1186/s13018-019-1411-7)
Supplement: Supplementary file 1 — Additional file 1: The datasets used and analyzed during the current study. [file 13018_2019_1411_MOESM1_ESM.xlsx]

## Sheet: Sheet1
Subject	Sex	Age	D5	D5+D6	D6	D3	D4+D3	D4	D1	D1+D2	D2	D5/(D5+D6)	D3/(D4+D3)	D1/(D1+D2)
1	2	86	13	35	22	9	40	31	10	31	21	0.371429	0.225	0.322581
2	1	68	14	42	28	10	51	41	12	41	29	0.333333	0.196078	0.292683
3	1	80	16	46	30	13	57	44	12	44	32	0.347826	0.22807	0.272727
4	2	56	15	45	30	13	60	47	16	40	24	0.333333	0.216667	0.4
5	1	72	22	50	28	18	55	37	19	42	23	0.44	0.327273	0.452381
6	1	49	12	42	30	10	52	42	11	43	32	0.285714	0.192308	0.255814
7	1	72	10	38	28	12	53	41	10	40	30	0.263158	0.226415	0.25
8	2	68	15	42	27	12	57	45	16	45	29	0.357143	0.210526	0.355556
9	2	70	15	42	27	12	55	43	12	35	23	0.357143	0.218182	0.342857
10	1	75	15	44	29	16	60	44	20	45	25	0.340909	0.266667	0.444444
11	1	85	23	50	27	17	70	53	21	53	32	0.46	0.242857	0.396226
12	2	59	19	44	25	14	55	41	18	42	24	0.431818	0.254545	0.428571
13	2	57	20	40	20	17	56	39	18	44	26	0.5	0.303571	0.409091
14	1	79	16	50	34	10	61	51	12	42	30	0.32	0.163934	0.285714
15	1	76	21	52	31	14	62	48	17	48	31	0.403846	0.225806	0.354167
16	1	81	24	63	39	13	64	51	19	50	31	0.380952	0.203125	0.38
17	2	91	10	25	15	13	48	35	13	40	27	0.4	0.270833	0.325
18	2	85	12	30	18	14	49	35	13	41	28	0.4	0.285714	0.317073
19	2	80	8	21	13	9	43	34	10	36	26	0.380952	0.209302	0.277778
20	2	90	13	30	17	12	39	27	10	31	21	0.433333	0.307692	0.322581
	Average	73.95	15.65	41.55	25.9	12.9	54.35	41.45	14.45	41.65	27.2	0.377045	0.238728	0.344262
	SD	11.7897	4.53379	9.86474	6.56065	2.63379	7.88253	6.8861	3.77631	5.55617	3.70774	0.0586266	0.0429892	0.0627163
